# Supplementary material for: CALISTA: Clustering and LINEAGE Inference in Single-Cell Transcriptional Analysis
Source: Front Bioeng Biotechnol. 2020 Feb 4;8:18. doi: 10.3389/fbioe.2020.00018 (PMC7010602; doi:10.3389/fbioe.2020.00018)
Supplement: Supplementary Table S1 — Comparison of computational runtimes for single-cell clustering: SABEC vs. CALISTA. [file Table_1.XLSX]

## Sheet: Sheet1
Runtimes for 1 maximum likelihood run (*)	SABEC	CALISTA (MATLAB)	CALISTA (R)
Bargaje	>1 hr	<1 sec	<2 secs
Chu	>1 hr	<1sec	<2 secs
Moignard	30 min	<1 sec	<2 secs
Treutlein	>1 hr	<1sec	<2 secs
(*) All runtimes were recorded using a computer workstation with 64-GB RAM and 3.5 GHz Intel Xeon E5.
