# Supplementary material for: CALISTA: Clustering and LINEAGE Inference in Single-Cell Transcriptional Analysis
Source: Front Bioeng Biotechnol. 2020 Feb 4;8:18. doi: 10.3389/fbioe.2020.00018 (PMC7010602; doi:10.3389/fbioe.2020.00018)
Supplement: Supplementary Table S3 — Transition genes in Bargaje et al. study (Bargaje et al., 2017) of iPSC differentiation into cardiomyocytes. [file Table_3.XLSX]

## Sheet: Sheet1
PS genes	M genes	En genes
DKK1	BMP4	GATA4
EOMES	HAND1	HNFA4
EVX1	KDR	KIT
FGF12	MYL4	SOX17
FGF8	TGFB2
FZD1	TNNT2
GATA4	WNT4
GATA6
GSC
LEFTY1
MESP1
MESP2
MIXL1
NUMB
T
